# Supplementary material for: The Role of Pathological Method and Clearance Definition for the Evaluation of Margin Status after Pancreatoduodenectomy for Periampullary Cancer. Results of a Multicenter Prospective Randomized Trial
Source: Cancers (Basel). 2021 Apr 26;13(9):2097. doi: 10.3390/cancers13092097 (PMC8123600; doi:10.3390/cancers13092097)
Supplement: Supplementary file 1 [file cancers-13-02097-s001.zip]

Archive with 1 entries (1 files):
- cancers-1168077-supplementary.pdf
